# Supplementary material for: The Effect of Dia2 Protein Deficiency on the Cell Cycle, Cell Size, and Recruitment of Ctf4 Protein in Saccharomyces cerevisiae
Source: Molecules. 2021 Dec 24;27(1):97. doi: 10.3390/molecules27010097 (PMC8746418; doi:10.3390/molecules27010097)
Supplement: Supplementary file 1 [file molecules-27-00097-s001.zip]

Archive with 5 entries (5 files):
- Video S1.avi
- Video S2.avi
- Video S3.avi
- Video S4.avi
- Video S5.avi
